# Supplementary material for: Lower FGFR2 mRNA Expression and Higher Levels of FGFR2 IIIc in HER2-Positive Breast Cancer
Source: Biology (Basel). 2024 Nov 13;13(11):920. doi: 10.3390/biology13110920 (PMC11591975; doi:10.3390/biology13110920)
Supplement: Supplementary file 1 [file biology-13-00920-s001.zip]

Archive with 1 entries (1 files):
- biology-3254921-supplementary.pdf
